# Supplementary material for: Synthesis, antitumour activities and molecular docking of thiocarboxylic acid ester-based NSAID scaffolds: COX-2 inhibition and mechanistic studies
Source: J Enzyme Inhib Med Chem. 2018 May 28;33(1):989–98. doi: 10.1080/14756366.2018.1474878 (PMC6009944; doi:10.1080/14756366.2018.1474878)
Supplement: Supplemental Material [file IENZ_A_1474878_SM0339.zip]

Archive with 13 entries (13 files):
- IENZ_1474878_Supplementary Material/Compound 1a.pdf
- IENZ_1474878_Supplementary Material/Compound 1b.pdf
- IENZ_1474878_Supplementary Material/Compound 2a.pdf
- IENZ_1474878_Supplementary Material/Compound 2b.pdf
- IENZ_1474878_Supplementary Material/Compound 3a.pdf
- IENZ_1474878_Supplementary Material/Compound 3b.pdf
- IENZ_1474878_Supplementary Material/Compound 5a.pdf
- IENZ_1474878_Supplementary Material/Compound 5b.pdf
- IENZ_1474878_Supplementary Material/Compound 7a.pdf
- IENZ_1474878_Supplementary Material/Compound 7b.pdf
- IENZ_1474878_Supplementary Material/Compound 8a.pdf
- IENZ_1474878_Supplementary Material/Compound 8b.pdf
- IENZ_1474878_Supplementary Material/S .I. Docking methodology.pdf
